# Supplementary material for: BMP3 suppresses colon tumorigenesis via ActRIIB/SMAD2-dependent and TAK1/JNK signaling pathways
Source: J Exp Clin Cancer Res. 2019 Oct 28;38:428. doi: 10.1186/s13046-019-1435-1 (PMC6819484; doi:10.1186/s13046-019-1435-1)
Supplement: Supplementary file 2 — Additional file 2. GO and KEGG pathway analysis. [file 13046_2019_1435_MOESM2_ESM.xls]

## Sheet: table4 
			GO and KEGG pathway analysis
			GO term	GO category	Number of symbols	Symbols in list	Fold enrichment	Pvalue(p)
			chronic inflammatory response	Biological Process	3	CCL5,FOXP3,S100A8	6.77089	0.00928381
			regulation of homotypic cell-cell adhesion	——	2	CCL5,SYK	6.44846	0.0373515
			regulation of hormone biosynthetic process	——	2	DKK3,NR3C1	5.64241	0.0478522
			homotypic cell-cell adhesion	——	4	CCL5,S100A8,SLC7A11,SYK	4.29898	0.0136501
			cellular component disassembly involved in execution phase of apoptosis	——	6	BAX,BMX,CIDEA,GAS2,TJP2,VIM	3.71007	0.00553064
			positive regulation of endothelial cell proliferation	——	4	FGF2,NR4A1,NRP1,VEGFB	3.61114	0.0244936
			negative regulation of NF-kappaB transcription factor activity	——	4	FOXP3,NLRC3,PYDC1,TRIM37	3.28285	0.0333154
			negative regulation of cell growth	——	7	BST2,CDKN1A,FGF2,NRP1,PML,RERG,ULK1	2.32334	0.031757
			positive regulation of epithelial cell proliferation	——	6	FGF2,FOXP3,NR4A1,NRP1,TBX1,VEGFB	2.31483	0.0457735
			receptor signaling protein tyrosine kinase activity	Molecular Function	2	CCL5,SYK	8.16583	0.0238013
			chemoattractant activity	——	3	CCL5,FGF2,VEGFB	7.09138	0.00813081
			voltage-gated ion channel activity	——	9	DMD,KCNG2,KCNH8,KCNIP2,KCNIP4,KCNJ16,KCNK18,KCNQ1,KCNV1	2.30976	0.0165562
			serine hydrolase activity	——	10	ACHE,ITIH1,MASP2,OVOS2,PRSS33,SPINK9,TMPRSS5,TPSG1,WFDC5,ZFYVE9	1.86357	0.0437036
			transmembrane transporter activity	——	32	ABCG1,ADAMTS8,ANK3,ANO2,ATP10B,ATP2B1,BAX,CDH17,CNGA4,CTNS,DMD,FXYD1,GJB3,GRM3,KCNG2,KCNH8,KCNIP2,KCNIP4,KCNJ16,KCNK18,KCNQ1,KCNV1,P2RX1,PQLC2,SLC10A7,SLC23A1,SLC25A3,SLC26A1,SLC6A7,SLC7A11,SLC7A4,TTYH1	1.57404	0.0175724
			adherens junction	Cellular Component	9	AJAP1,ARHGAP24,DSC2,IRF2,MLLT4,MYH2,TENC1,TES,TJP2	2.17088	0.0237794
			anchoring junction	——	9	AJAP1,ARHGAP24,DSC2,IRF2,MLLT4,MYH2,TENC1,TES,TJP2	1.99086	0.0383199
			extracellular space	——	26	ACHE,ADAMTS20,ADAMTS4,BMP3,CCL5,CSF2,CSF3,CXCL3,CYTL1,DKK3,ENPP2,FGF2,IFNA14,IFNB1,IFNE,LILRB2,LIPG,MMP7,OVOS2,PRH1,PRSS33,PXDNL,S100A8,SFTPA1,TNFSF13B,VEGFB	1.46489	0.0382648
			extracellular region part	——	34	ACHE,ADAMTS14,ADAMTS20,ADAMTS4,ADAMTS8,BGN,BMP3,CCL5,CSF2,CSF3,CXCL3,CYTL1,DKK3,DMBT1,ENPP2,FGF2,FLRT2,IFNA14,IFNB1,IFNE,LILRB2,LIPG,MMP23A,MMP7,OVOS2,PRH1,PROM2,PRSS33,PXDNL,S100A8,SFTPA1,TNFSF13B,VEGFB,VIM	1.48062	0.0264826
			extracellular region	——	60	ACHE,ADAM12,ADAMTS14,ADAMTS20,ADAMTS4,ADAMTS8,AMY2B,ANGPTL5,BGN,BMP3,CCL5,CGB,CLUL1,CSF2,CSF3,CXCL3,CYTL1,DEAF1,DEFB125,DKK3,DMBT1,ENPP2,FGF2,FLRT2,FSTL5,GUCA2A,IFNA14,IFNB1,IFNE,ISM1,ITIH1,LILRB2,LIPG,LTBP3,MASP2,MMP23A,MMP7,MUC13,NOTCH2NL,NRP1,OAS1,OLFML1,OVOS2,PAEP,PRB1,PRH1,PROM2,PRSS33,PSG5,PTGFR,PXDNL,S100A8,SFTPA1,SPAG11B,SPINK9,THSD1,TNFSF13B,VEGFB,VIM,WFDC5	1.49817	0.00421457
			KEGG pathway name	Pathway Class
		BMP3 up-regulated pathway	Cytokine-cytokine receptor interaction	Signaling molecules and interaction	42	AMHR2,BMP2,CCL13,CCL2,CCL20,CCL28,CCL3,CCR1,CD70,CSF2,CX3CL1,CX3CR1,CXCL11,CXCL14,CXCR1,CXCR4,CXCR6,CXCR7,EDAR,FASLG,IFNB1,IL10,IL18RAP,IL1R1,IL1RAP,IL20RA,IL23A,IL24,IL2RB,KITLG,LIFR,LTB,MPL,OSMR,PDGFRB,TGFB2,TNF,TNFRSF11B,TNFRSF13C,TNFRSF14,TNFRSF1B,TNFSF10	1.79228	5.1554e-05
			Chemokine signaling pathway	Immune system	24	ADCY4,AKT3,CCL13,CCL2,CCL20,CCL28,CCL3,CCR1,CX3CL1,CX3CR1,CXCL11,CXCL14,CXCR1,CXCR4,CXCR6,ELMO1,GNAI1,GNG11,GNGT1,GRK4,PLCB1,PRKACB,PRKCB,RASGRP2	1.53722	0.0334833
			VEGF signaling pathway	Signal transduction	10	AKT3,BAD,MAPK11,NFATC1,NFATC3,NOS3,PLA2G4A,PLA2G4D,PRKCB,PTGS2	1.69359	0.0435625
			ErbB signaling pathway	Signal transduction	11	AKT3,AREGB,BAD,CAMK2B,CAMK2D,CBLC,CDKN1A,EREG,MAPK8,PAK4,PRKCB	1.47269	0.0481693
			Apoptosis	Cell growth and death	11	AKT3,BAD,BIRC3,CASP7,FASLG,IL1R1,IL1RAP,PRKACB,PRKAR1B,TNF,TNFSF10	1.60269	0.0411693
		BMP3 down-regulated pathway	Wnt signaling pathway	Signal transduction	141	CAMK2B,CAMK2D,CCND2,CXXC4,DKK1,FRAT1,LEF1,MAPK8,NFATC1,NFATC3,PLCB1,PRICKLE1,PRKACB,PRKCB,RUVBL1,SFRP4,SFRP5,SMAD4,WNT16,WNT3A,WNT5A,WNT5B,WNT6	-1.79806	0.00369414
			TNF signaling pathway	Signal transduction	102	AKT3,ATF6B,BIRC3,CASP7,CCL2,CCL20,CREB5,CSF2,CX3CL1,ICAM1,MAP3K8,MAPK11,MAPK8,PTGS2,RIPK3,TNF,TNFRSF1B	-1.8065	0.00996003
			NF-kappa B signaling pathway	Signal transduction	85	BIRC3,CCL13,ICAM1,IL1R1,LCK,LTB,LY96,PRKCB,PTGS2,SYK,TLR4,TNF,TNFRSF13C,ZAP70	-1.88525	0.0205972
			Colorectal cancer	Cancers: Specific types	61	AKT3,BAD,LEF1,MAPK8,SMAD4,TGFB2	-1.48613	0.0419395
			Adherens junction	Cell communication	73	IGF1R,LEF1,LMO7,PTPRM,PVRL1,SMAD4,SORBS1	-1.48936	0.044352
